# Supplementary material for: Transcriptome from Paired Samples Improves the Power of Comprehensive COVID-19 Host-Viral Characterization
Source: Int J Mol Sci. 2023 Aug 23;24(17):13125. doi: 10.3390/ijms241713125 (PMC10487753; doi:10.3390/ijms241713125)
Supplement: Supplementary file 1 [file ijms-24-13125-s001.zip]

Archive with 6 entries (6 files):
- Supplement 1.xlsx
- __MACOSX/._Supplement 1.xlsx
- Supplement 10 - blood_paired_nohist_single.xlsx
- __MACOSX/._Supplement 10 - blood_paired_nohist_single.xlsx
- Supplements 2 to 9.xlsx
- __MACOSX/._Supplements 2 to 9.xlsx
