# Supplementary material for: Transcriptome from Paired Samples Improves the Power of Comprehensive COVID-19 Host-Viral Characterization
Source: Int J Mol Sci. 2023 Aug 23;24(17):13125. doi: 10.3390/ijms241713125 (PMC10487753; doi:10.3390/ijms241713125)
Supplement: Supplementary file 1 [file ijms-24-13125-s001.zip › Supplement 1.xlsx]

## Sheet: Sheet 1 - diff_edger_anno_nasal
diff_edger_anno_nasal_unpaired
Ensembl_ID	logFC	logCPM	LR	PValue	FDR	external_gene_name
ENSG00000169248.13	6.1093214118082	4.01556102801765	34.4501528438196	4.37308442618378e-09	0.000151973429978739	CXCL11
ENSG00000126709.15	2.70424769335805	7.08220130117568	32.4108311052022	1.24789000967465e-08	0.000216833368081068	IFI6
ENSG00000169245.6	5.81279148807262	4.69751402899839	30.7313060964393	2.96345076701763e-08	0.000343286136851323	CXCL10
ENSG00000185885.16	3.37863992840025	7.00171207521198	29.4689718719585	5.68191018513126e-08	0.000484976760000567	IFITM1
ENSG00000187608.10	3.80757360237381	8.21049429743717	29.0709121265729	6.97768128453854e-08	0.000484976760000567	ISG15
ENSG00000102055.7	8.43568911996823	3.46843115784173	27.8394102191231	1.31813560173452e-07	0.000763464140524634	PPP1R2C
ENSG00000185745.10	2.83056099404232	6.27153315123902	27.2364375967515	1.80033558434128e-07	0.000831508042983266	IFIT1
ENSG00000216490.4	2.82909490592653	6.70442340070224	27.1179203329115	1.91415295346056e-07	0.000831508042983266	IFI30
ENSG00000248356.1	7.75237859906009	3.69133974388141	24.0598249938182	9.33885317496525e-07	0.00360604250595991	AC093864.1
ENSG00000142089.16	2.88356712602479	7.10398558707832	23.6739901101317	1.14114439563027e-06	0.00396570500369431	IFITM3
ENSG00000165949.12	2.52713622030754	7.92580311000293	23.1616577103268	1.48937535446605e-06	0.00461900975489299	IFI27
ENSG00000232170.6	7.77912771983547	3.821685325605	23.0299622024372	1.59496193193819e-06	0.00461900975489299	LINC00708
ENSG00000185507.21	3.6740185436397	5.14863939944999	22.2379671640343	2.40863494982344e-06	0.00643883705971264	IRF7
ENSG00000089692.9	6.45937164976566	2.86300805197466	21.8535658254762	2.94269241161018e-06	0.00704927591567958	LAG3
ENSG00000211772.11	7.33997870369121	2.56994539300921	21.7894553121041	3.0426777950965e-06	0.00704927591567958	TRBC2
ENSG00000133106.14	3.82073437565115	4.03771095355878	20.2961620117935	6.63335111486401e-06	0.0132481058996119	EPSTI1
ENSG00000235594.1	-7.18870334939802	2.39327023251344	20.2536760916634	6.78230156775162e-06	0.0132481058996119	AL139824.2
ENSG00000160932.11	2.35813971989893	7.04728471588452	20.2313449400095	6.861933304357e-06	0.0132481058996119	LY6E
ENSG00000068079.8	2.85075976000706	4.85848821370321	20.1103375293203	7.31004966816559e-06	0.0133704655825311	IFI35
ENSG00000137628.17	4.58133416864358	4.67579578378284	19.8329285554022	8.45141407831641e-06	0.0146851771024826	DDX60
ENSG00000204287.14	2.76373700091826	6.65315151486541	19.5546731237936	9.77613047226158e-06	0.0161780993415255	HLA-DRA
ENSG00000117228.10	2.84709376502547	5.2714951758746	19.2978349654267	1.11833086233924e-05	0.0162559288852531	GBP1
ENSG00000113522.14	-2.65568242677704	5.38029229749471	19.2032676434993	1.17512067745694e-05	0.0162559288852531	RAD50
ENSG00000166439.6	6.57828148608086	1.96468384265171	19.1807404188526	1.18907052376114e-05	0.0162559288852531	RNF169
ENSG00000025708.14	2.34994531493985	6.80468152580458	19.1664002022676	1.19803711607637e-05	0.0162559288852531	TYMP
ENSG00000157601.14	2.1067300844556	6.80028946317518	19.1202642400292	1.22734806105256e-05	0.0162559288852531	MX1
ENSG00000235095.1	6.57697525603536	3.41637689200574	19.0656496971622	1.26297790027001e-05	0.0162559288852531	AC099654.2
ENSG00000019582.15	2.51138669353201	8.11983772657525	18.985569023372	1.31710842259566e-05	0.016347197107873	CD74
ENSG00000126264.10	6.24246557667563	1.7134689488099	18.8564003487172	1.40937403496251e-05	0.0168891608493163	HCST
ENSG00000168394.11	2.5934620866094	5.52151971754774	18.6129571931897	1.60128495359701e-05	0.0185492849024678	TAP1
ENSG00000134321.12	2.56406751034449	5.24964162087505	18.3007102899403	1.88636821965698e-05	0.0198467836645218	RSAD2
ENSG00000002549.12	2.89423782198822	5.75064830379244	18.2831038742862	1.90388345336927e-05	0.0198467836645218	LAP3
ENSG00000274272.1	6.73327076354032	2.07561990766264	18.2502370049857	1.93701846179564e-05	0.0198467836645218	AC069281.2
ENSG00000118503.15	3.5461626372717	6.10026026033344	18.2456077229184	1.94173182721495e-05	0.0198467836645218	TNFAIP3
ENSG00000023318.8	3.73712426099816	4.58155556764878	17.9681118520725	2.24636720218439e-05	0.0220611693433493	ERP44
ENSG00000204444.11	5.97414341926116	3.44394913950293	17.9353706836103	2.28534212810939e-05	0.0220611693433493	APOM
ENSG00000164002.11	4.560819637573	3.70208037690753	17.2928575291064	3.20388864099456e-05	0.0299894096353794	EXO5
ENSG00000203747.12	4.22650695672955	3.6038212147824	17.2486940449502	3.27922872394227e-05	0.0299894096353794	FCGR3A
ENSG00000285901.2	3.45666284700313	4.48127063770162	17.130445190553	3.48983831613544e-05	0.0310971438877792	A0A6Q8PFP0
ENSG00000273886.1	6.68281002691122	3.18893076295464	17.075950244172	3.59142355001441e-05	0.0312022878025252	RF00017
ENSG00000178750.3	6.36436777103888	1.80055910750139	17.0145129718495	3.70951943866545e-05	0.0314422486664638	STX19
ENSG00000089127.14	2.06387894476214	6.20785597718776	16.9505054801373	3.83671027751598e-05	0.0317460370391036	OAS1
ENSG00000206503.13	2.37750950644844	6.51495328743704	16.6167515463678	4.57451954180577e-05	0.0369706286318219	HLA-A
ENSG00000259529.2	6.6456842582078	2.01341482594658	16.4403824711864	5.02042363770915e-05	0.0396522186949247	AL136295.5
ENSG00000159189.12	3.95163856685445	4.87795728613338	16.2728436997463	5.48443564946852e-05	0.0423544683756289	C1QC
ENSG00000173369.17	3.92429594958392	4.39778734533738	16.1946079513551	5.71565748612987e-05	0.0425395909933184	C1QB
ENSG00000172183.15	2.48353908677746	5.4465168516108	16.1805689079845	5.75817495000784e-05	0.0425395909933184	ISG20
ENSG00000140287.11	4.91666806306221	4.14866381815411	16.1423196992363	5.87563411509923e-05	0.0425395909933184	HDC
ENSG00000104951.16	3.48025570553876	3.94680011069554	16.0507734031323	6.1666434220809e-05	0.0437353453477868	IL4I1
ENSG00000123610.5	5.43059537781267	2.29120183625328	15.8842395211312	6.7337135814578e-05	0.046731911704701	TNFAIP6
ENSG00000130203.10	2.71449960747414	5.09276392104396	15.8496004047265	6.85810168318299e-05	0.046731911704701	APOE
ENSG00000121858.11	2.01982790282226	6.08838694099487	15.7301248548705	7.30514370944945e-05	0.0488208373443822	TNFSF10
ENSG00000225431.1	4.02863620766166	4.47061954777367	15.663336542022	7.5677028657547e-05	0.049621284903907	LINC01671
