# Supplementary material for: Transcriptome from Paired Samples Improves the Power of Comprehensive COVID-19 Host-Viral Characterization
Source: Int J Mol Sci. 2023 Aug 23;24(17):13125. doi: 10.3390/ijms241713125 (PMC10487753; doi:10.3390/ijms241713125)
Supplement: Supplementary file 1 [file ijms-24-13125-s001.zip › Supplement 10 - blood_paired_nohist_single.xlsx]

## Sheet: Sheet 1 - table.63e61d4fb43ea70
table.63e61d4fb43ea70057262e83
Rank	score	Perturbation	Perturbation LIFE URL	Perturbation PubChem URL	Perturbation DrugBank URL	Cell-line	Dose	Time	Signature URL
1	0.4706	BML-259	http://life.ccs.miami.edu/life/summary?mode=SmallMolecule&source=BROAD&input=BRD-K71799778	http://pubchem.ncbi.nlm.nih.gov/summary/summary.cgi?cid=16760027	None	DV90	80.0um	6.0h	https://maayanlab.cloud/L1000CDS2/meta?sig_id=CPC006_DV90_6H:BRD-K71799778:80.0
2	0.4118	BRD-K12184916	http://life.ccs.miami.edu/life/summary?mode=SmallMolecule&source=BROAD&input=BRD-K12184916	http://pubchem.ncbi.nlm.nih.gov/summary/summary.cgi?cid=11977753	None	SNGM	0.63um	6.0h	https://maayanlab.cloud/L1000CDS2/meta?sig_id=CPC006_SNGM_6H:BRD-K12184916:0.63
3	0.3529	Dilazep dihydrochloride	http://life.ccs.miami.edu/life/summary?mode=SmallMolecule&source=BROAD&input=BRD-K48722258	http://pubchem.ncbi.nlm.nih.gov/summary/summary.cgi?cid=3074	None	A549	10.0um	6.0h	https://maayanlab.cloud/L1000CDS2/meta?sig_id=CPC005_A549_6H:BRD-K48722258:10.0
4	0.3529	16-HYDROXYTRIPTOLIDE	http://life.ccs.miami.edu/life/summary?mode=SmallMolecule&source=BROAD&input=BRD-A13122391	http://pubchem.ncbi.nlm.nih.gov/summary/summary.cgi?cid=16220015	None	AGS	0.08um	6.0h	https://maayanlab.cloud/L1000CDS2/meta?sig_id=CPC006_AGS_6H:BRD-A13122391:0.08
5	0.3529	TG101348	http://life.ccs.miami.edu/life/summary?mode=SmallMolecule&source=BROAD&input=BRD-K12502280	http://pubchem.ncbi.nlm.nih.gov/summary/summary.cgi?cid=16722836	None	DV90	11.1um	6.0h	https://maayanlab.cloud/L1000CDS2/meta?sig_id=CPC006_DV90_6H:BRD-K12502280:11.1
6	0.3529	HLI 373	http://life.ccs.miami.edu/life/summary?mode=SmallMolecule&source=BROAD&input=BRD-K17349619	http://pubchem.ncbi.nlm.nih.gov/summary/summary.cgi?cid=435678	None	SNGM	10.0um	6.0h	https://maayanlab.cloud/L1000CDS2/meta?sig_id=CPC006_SNGM_6H:BRD-K17349619:10.0
7	0.3529	528116.cdx	http://life.ccs.miami.edu/life/summary?mode=SmallMolecule&source=BROAD&input=BRD-K49371609	http://pubchem.ncbi.nlm.nih.gov/summary/summary.cgi?cid=10275789	None	SNGM	0.09um	6.0h	https://maayanlab.cloud/L1000CDS2/meta?sig_id=CPC006_SNGM_6H:BRD-K49371609:0.09
8	0.3529	BRD-K68548958	http://life.ccs.miami.edu/life/summary?mode=SmallMolecule&source=BROAD&input=BRD-K68548958	http://pubchem.ncbi.nlm.nih.gov/summary/summary.cgi?cid=1285940	None	SNGM	20.0um	6.0h	https://maayanlab.cloud/L1000CDS2/meta?sig_id=CPC006_SNGM_6H:BRD-K68548958:20.0
9	0.3529	N9-isoproplyolomoucine	http://life.ccs.miami.edu/life/summary?mode=SmallMolecule&source=BROAD&input=BRD-K71726959	http://pubchem.ncbi.nlm.nih.gov/summary/summary.cgi?cid=6610355	None	TYKNU	122.55um	6.0h	https://maayanlab.cloud/L1000CDS2/meta?sig_id=CPC006_TYKNU_6H:BRD-K71726959:122.55
10	0.3529	BRD-K68756823	http://life.ccs.miami.edu/life/summary?mode=SmallMolecule&source=BROAD&input=BRD-K68756823	http://pubchem.ncbi.nlm.nih.gov/summary/summary.cgi?cid=53338808	None	VCAP	10.0um	24.0h	https://maayanlab.cloud/L1000CDS2/meta?sig_id=CPC009_VCAP_24H:BRD-K68756823:10.0
11	0.3529	vorinostat	http://life.ccs.miami.edu/life/summary?mode=SmallMolecule&source=BROAD&input=BRD-K81418486	http://pubchem.ncbi.nlm.nih.gov/summary/summary.cgi?cid=5311	http://www.drugbank.ca/drugs/DB02546	HCC515	3.33um	24h	https://maayanlab.cloud/L1000CDS2/meta?sig_id=LJP008_HCC515_24H:BRD-K81418486:3.33
12	0.2941	TG101348	http://life.ccs.miami.edu/life/summary?mode=SmallMolecule&source=BROAD&input=BRD-K12502280	http://pubchem.ncbi.nlm.nih.gov/summary/summary.cgi?cid=16722836	None	NCIH2073	11.1um	6.0h	https://maayanlab.cloud/L1000CDS2/meta?sig_id=CPC006_NCIH2073_6H:BRD-K12502280:11.1
13	0.2941	528116.cdx	http://life.ccs.miami.edu/life/summary?mode=SmallMolecule&source=BROAD&input=BRD-K49371609	http://pubchem.ncbi.nlm.nih.gov/summary/summary.cgi?cid=10275789	None	NCIH2073	0.09um	6.0h	https://maayanlab.cloud/L1000CDS2/meta?sig_id=CPC006_NCIH2073_6H:BRD-K49371609:0.09
14	0.2941	curcumin	http://life.ccs.miami.edu/life/summary?mode=SmallMolecule&source=BROAD&input=BRD-K74148702	http://pubchem.ncbi.nlm.nih.gov/summary/summary.cgi?cid=16760039	None	SNGM	48.0um	6.0h	https://maayanlab.cloud/L1000CDS2/meta?sig_id=CPC006_SNGM_6H:BRD-K74148702:48.0
15	0.2941	MK-0591	http://life.ccs.miami.edu/life/summary?mode=SmallMolecule&source=BROAD&input=BRD-K39503511	http://pubchem.ncbi.nlm.nih.gov/summary/summary.cgi?cid=60923	None	U937	80.0um	6.0h	https://maayanlab.cloud/L1000CDS2/meta?sig_id=CPC006_U937_6H:BRD-K39503511:80.0
16	0.2941	chaetocin	http://life.ccs.miami.edu/life/summary?mode=SmallMolecule&source=BROAD&input=BRD-A85860691	http://pubchem.ncbi.nlm.nih.gov/summary/summary.cgi?cid=161591	None	VCAP	0.08um	6.0h	https://maayanlab.cloud/L1000CDS2/meta?sig_id=CPC006_VCAP_6H:BRD-A85860691:0.08
17	0.2941	NCGC00185090-03	http://life.ccs.miami.edu/life/summary?mode=SmallMolecule&source=BROAD&input=BRD-K30351863	http://pubchem.ncbi.nlm.nih.gov/summary/summary.cgi?cid=60138096	None	HEPG2	10.0um	6.0h	https://maayanlab.cloud/L1000CDS2/meta?sig_id=CPC008_HEPG2_6H:BRD-K30351863:10.0
18	0.2941	BRD-K23657553	http://life.ccs.miami.edu/life/summary?mode=SmallMolecule&source=BROAD&input=BRD-K23657553	http://pubchem.ncbi.nlm.nih.gov/summary/summary.cgi?cid=44500949	None	SKB	10.0um	24.0h	https://maayanlab.cloud/L1000CDS2/meta?sig_id=CPC013_SKB_24H:BRD-K23657553:10.0
19	0.2941	BRD-K63945320	http://life.ccs.miami.edu/life/summary?mode=SmallMolecule&source=BROAD&input=BRD-K63945320	http://pubchem.ncbi.nlm.nih.gov/summary/summary.cgi?cid=442128	None	ASC	10.0um	24.0h	https://maayanlab.cloud/L1000CDS2/meta?sig_id=CPC016_ASC_24H:BRD-K63945320:10.0
20	0.2941	BRD-K11927976	http://life.ccs.miami.edu/life/summary?mode=SmallMolecule&source=BROAD&input=BRD-K11927976	http://pubchem.ncbi.nlm.nih.gov/summary/summary.cgi?cid=9799509	None	HEPG2	10.0um	6.0h	https://maayanlab.cloud/L1000CDS2/meta?sig_id=CPC017_HEPG2_6H:BRD-K11927976:10.0
21	0.2941	BRD-K48692744	http://life.ccs.miami.edu/life/summary?mode=SmallMolecule&source=BROAD&input=BRD-K48692744	http://pubchem.ncbi.nlm.nih.gov/summary/summary.cgi?cid=63306	None	A549	10.0um	24.0h	https://maayanlab.cloud/L1000CDS2/meta?sig_id=CPC018_A549_24H:BRD-K48692744:10.0
22	0.2941	BRD-K63606607	http://life.ccs.miami.edu/life/summary?mode=SmallMolecule&source=BROAD&input=BRD-K63606607	http://pubchem.ncbi.nlm.nih.gov/summary/summary.cgi?cid=9547215	None	7	10.0um	6.0h	https://maayanlab.cloud/L1000CDS2/meta?sig_id=CPC018_MCF7_6H:BRD-K63606607:10.0
23	0.2941	ZM-447439	http://life.ccs.miami.edu/life/summary?mode=SmallMolecule&source=BROAD&input=BRD-K72703948	http://pubchem.ncbi.nlm.nih.gov/summary/summary.cgi?cid=9914412	None	7	3.33um	24h	https://maayanlab.cloud/L1000CDS2/meta?sig_id=LJP009_MCF7_24H:BRD-K72703948:3.33
24	0.2941	PD-0325901	http://life.ccs.miami.edu/life/summary?mode=SmallMolecule&source=BROAD&input=BRD-K49865102	http://pubchem.ncbi.nlm.nih.gov/summary/summary.cgi?cid=9826528	None	HEPG2	10um	24h	https://maayanlab.cloud/L1000CDS2/meta?sig_id=LJP008_HEPG2_24H:BRD-K49865102:10
25	0.2941	GSK-461364	http://life.ccs.miami.edu/life/summary?mode=SmallMolecule&source=BROAD&input=BRD-K92428232	http://pubchem.ncbi.nlm.nih.gov/summary/summary.cgi?cid=15983966	None	HEPG2	0.12um	24h	https://maayanlab.cloud/L1000CDS2/meta?sig_id=LJP008_HEPG2_24H:BRD-K92428232:0.12
26	0.2941	KU-60019	http://life.ccs.miami.edu/life/summary?mode=SmallMolecule&source=BROAD&input=BRD-A90451247	http://pubchem.ncbi.nlm.nih.gov/summary/summary.cgi?cid=16117018	None	HEPG2	10um	24h	https://maayanlab.cloud/L1000CDS2/meta?sig_id=LJP008_HEPG2_24H:BRD-A90451247:10
27	0.2941	torin-2	http://life.ccs.miami.edu/life/summary?mode=SmallMolecule&source=BROAD&input=BRD-K68174511	http://pubchem.ncbi.nlm.nih.gov/summary/summary.cgi?cid=51358113	None	SKBR3	10um	24h	https://maayanlab.cloud/L1000CDS2/meta?sig_id=LJP005_SKBR3_24H:BRD-K68174511:10
28	0.2941	torin-2	http://life.ccs.miami.edu/life/summary?mode=SmallMolecule&source=BROAD&input=BRD-K68174511	http://pubchem.ncbi.nlm.nih.gov/summary/summary.cgi?cid=51358113	None	SKBR3	3.33um	24h	https://maayanlab.cloud/L1000CDS2/meta?sig_id=LJP005_SKBR3_24H:BRD-K68174511:3.33
29	0.2941	NU-7441	http://life.ccs.miami.edu/life/summary?mode=SmallMolecule&source=BROAD&input=BRD-K00337317	http://pubchem.ncbi.nlm.nih.gov/summary/summary.cgi?cid=11327430	None	SKBR3	10um	3h	https://maayanlab.cloud/L1000CDS2/meta?sig_id=LJP005_SKBR3_3H:BRD-K00337317:10
30	0.2941	torin-2	http://life.ccs.miami.edu/life/summary?mode=SmallMolecule&source=BROAD&input=BRD-K68174511	http://pubchem.ncbi.nlm.nih.gov/summary/summary.cgi?cid=51358113	None	SKBR3	10um	3h	https://maayanlab.cloud/L1000CDS2/meta?sig_id=LJP005_SKBR3_3H:BRD-K68174511:10
31	0.2941	GSK-2126458	http://life.ccs.miami.edu/life/summary?mode=SmallMolecule&source=BROAD&input=BRD-K42918627	http://pubchem.ncbi.nlm.nih.gov/summary/summary.cgi?cid=52914946	None	7	3.33um	3h	https://maayanlab.cloud/L1000CDS2/meta?sig_id=LJP006_MCF7_3H:BRD-K42918627:3.33
32	0.2941	QL-XII-47	http://life.ccs.miami.edu/life/summary?mode=SmallMolecule&source=BROAD&input=BRD-K99252563	http://pubchem.ncbi.nlm.nih.gov/summary/summary.cgi?cid=71748056	None	SKBR3	10um	24h	https://maayanlab.cloud/L1000CDS2/meta?sig_id=LJP006_SKBR3_24H:BRD-K99252563:10
33	0.2941	pazopanib	http://life.ccs.miami.edu/life/summary?mode=SmallMolecule&source=BROAD&input=BRD-K74514084	http://pubchem.ncbi.nlm.nih.gov/summary/summary.cgi?cid=11525740	None	HCC515	3.33um	24h	https://maayanlab.cloud/L1000CDS2/meta?sig_id=LJP007_HCC515_24H:BRD-K74514084:3.33
34	0.2353	NOCODAZOLE	http://life.ccs.miami.edu/life/summary?mode=SmallMolecule&source=BROAD&input=BRD-K12539581	http://pubchem.ncbi.nlm.nih.gov/summary/summary.cgi?cid=4122	None	HA1E	10.0um	24.0h	https://maayanlab.cloud/L1000CDS2/meta?sig_id=CPC004_HA1E_24H:BRD-K12539581:10.0
35	0.2353	CYCLOHEXIMIDE	http://life.ccs.miami.edu/life/summary?mode=SmallMolecule&source=BROAD&input=BRD-K36055864	http://pubchem.ncbi.nlm.nih.gov/summary/summary.cgi?cid=6197	None	VCAP	10.0um	6.0h	https://maayanlab.cloud/L1000CDS2/meta?sig_id=CPC004_VCAP_6H:BRD-K36055864:10.0
36	0.2353	CARBAMAZEPINE	http://life.ccs.miami.edu/life/summary?mode=SmallMolecule&source=BROAD&input=BRD-K71799949	http://pubchem.ncbi.nlm.nih.gov/summary/summary.cgi?cid=2554	http://www.drugbank.ca/drugs/DB00564	VCAP	10.0um	6.0h	https://maayanlab.cloud/L1000CDS2/meta?sig_id=CPC004_VCAP_6H:BRD-K71799949:10.0
37	0.2353	CGS 15943	http://life.ccs.miami.edu/life/summary?mode=SmallMolecule&source=BROAD&input=BRD-K49049886	http://pubchem.ncbi.nlm.nih.gov/summary/summary.cgi?cid=2690	None	7	10.0um	6.0h	https://maayanlab.cloud/L1000CDS2/meta?sig_id=CPC005_MCF7_6H:BRD-K49049886:10.0
38	0.2353	N9-isoproplyolomoucine	http://life.ccs.miami.edu/life/summary?mode=SmallMolecule&source=BROAD&input=BRD-K71726959	http://pubchem.ncbi.nlm.nih.gov/summary/summary.cgi?cid=6610355	None	A549	122.55um	6.0h	https://maayanlab.cloud/L1000CDS2/meta?sig_id=CPC006_A549_6H:BRD-K71726959:122.55
39	0.2353	PROSTAGLANDIN A1	http://life.ccs.miami.edu/life/summary?mode=SmallMolecule&source=BROAD&input=BRD-K04010869	http://pubchem.ncbi.nlm.nih.gov/summary/summary.cgi?cid=5281912	None	A673	1.0um	6.0h	https://maayanlab.cloud/L1000CDS2/meta?sig_id=CPC006_A673_6H:BRD-K04010869:1.0
40	0.2353	PI 103 hydrochloride	http://life.ccs.miami.edu/life/summary?mode=SmallMolecule&source=BROAD&input=BRD-K67868012	http://pubchem.ncbi.nlm.nih.gov/summary/summary.cgi?cid=9884685	None	A673	11.1um	6.0h	https://maayanlab.cloud/L1000CDS2/meta?sig_id=CPC006_A673_6H:BRD-K67868012:11.1
41	0.2353	AG14361	http://life.ccs.miami.edu/life/summary?mode=SmallMolecule&source=BROAD&input=BRD-K00615600	http://pubchem.ncbi.nlm.nih.gov/summary/summary.cgi?cid=9840076	None	AGS	25.0um	6.0h	https://maayanlab.cloud/L1000CDS2/meta?sig_id=CPC006_AGS_6H:BRD-K00615600:25.0
42	0.2353	COT-10b	http://life.ccs.miami.edu/life/summary?mode=SmallMolecule&source=BROAD&input=BRD-K18190982	http://pubchem.ncbi.nlm.nih.gov/summary/summary.cgi?cid=73707373	None	AGS	44.4um	6.0h	https://maayanlab.cloud/L1000CDS2/meta?sig_id=CPC006_AGS_6H:BRD-K18190982:44.4
43	0.2353	AG14361	http://life.ccs.miami.edu/life/summary?mode=SmallMolecule&source=BROAD&input=BRD-K00615600	http://pubchem.ncbi.nlm.nih.gov/summary/summary.cgi?cid=9840076	None	CORL23	25.0um	6.0h	https://maayanlab.cloud/L1000CDS2/meta?sig_id=CPC006_CORL23_6H:BRD-K00615600:25.0
44	0.2353	Narciclasine	http://life.ccs.miami.edu/life/summary?mode=SmallMolecule&source=BROAD&input=BRD-K06792661	http://pubchem.ncbi.nlm.nih.gov/summary/summary.cgi?cid=72376	None	CORL23	10.0um	6.0h	https://maayanlab.cloud/L1000CDS2/meta?sig_id=CPC006_CORL23_6H:BRD-K06792661:10.0
45	0.2353	16-HYDROXYTRIPTOLIDE	http://life.ccs.miami.edu/life/summary?mode=SmallMolecule&source=BROAD&input=BRD-A13122391	http://pubchem.ncbi.nlm.nih.gov/summary/summary.cgi?cid=16220015	None	DV90	0.08um	6.0h	https://maayanlab.cloud/L1000CDS2/meta?sig_id=CPC006_DV90_6H:BRD-A13122391:0.08
46	0.2353	QUINACRINE HYDROCHLORIDE	http://life.ccs.miami.edu/life/summary?mode=SmallMolecule&source=BROAD&input=BRD-A45889380	http://pubchem.ncbi.nlm.nih.gov/summary/summary.cgi?cid=23581813	None	DV90	10.0um	6.0h	https://maayanlab.cloud/L1000CDS2/meta?sig_id=CPC006_DV90_6H:BRD-A45889380:10.0
47	0.2353	KU 0060648 trihydrochloride	http://life.ccs.miami.edu/life/summary?mode=SmallMolecule&source=BROAD&input=BRD-K09499853	http://pubchem.ncbi.nlm.nih.gov/summary/summary.cgi?cid=11964036	None	DV90	10.0um	6.0h	https://maayanlab.cloud/L1000CDS2/meta?sig_id=CPC006_DV90_6H:BRD-K09499853:10.0
48	0.2353	COT-10b	http://life.ccs.miami.edu/life/summary?mode=SmallMolecule&source=BROAD&input=BRD-K18190982	http://pubchem.ncbi.nlm.nih.gov/summary/summary.cgi?cid=73707373	None	DV90	44.4um	6.0h	https://maayanlab.cloud/L1000CDS2/meta?sig_id=CPC006_DV90_6H:BRD-K18190982:44.4
49	0.2353	PNU 74654	http://life.ccs.miami.edu/life/summary?mode=SmallMolecule&source=BROAD&input=BRD-K30707190	http://pubchem.ncbi.nlm.nih.gov/summary/summary.cgi?cid=9836739	None	DV90	80.0um	6.0h	https://maayanlab.cloud/L1000CDS2/meta?sig_id=CPC006_DV90_6H:BRD-K30707190:80.0
50	0.2353	BRD-K68548958	http://life.ccs.miami.edu/life/summary?mode=SmallMolecule&source=BROAD&input=BRD-K68548958	http://pubchem.ncbi.nlm.nih.gov/summary/summary.cgi?cid=1285940	None	H1299	20.0um	6.0h	https://maayanlab.cloud/L1000CDS2/meta?sig_id=CPC006_H1299_6H:BRD-K68548958:20.0
