# Supplementary material for: Transcriptome from Paired Samples Improves the Power of Comprehensive COVID-19 Host-Viral Characterization
Source: Int J Mol Sci. 2023 Aug 23;24(17):13125. doi: 10.3390/ijms241713125 (PMC10487753; doi:10.3390/ijms241713125)
Supplement: Supplementary file 1 [file ijms-24-13125-s001.zip › Supplements 2 to 9.xlsx]

## Sheet: Sup 2 - blood_GO_biological_pro
GO biological process complete	number	overUnder	pvalue	fdr
complement activation, classical pathway (GO:0006958)	75	+	0	0
complement activation (GO:0006956)	80	+	0	0
phagocytosis, engulfment (GO:0006911)	76	+	0	0
phagocytosis, recognition (GO:0006910)	71	+	0	0
phagocytosis (GO:0006909)	92	+	0	0
humoral immune response mediated by circulating immunoglobulin (GO:0002455)	75	+	0	0
production of molecular mediator of immune response (GO:0002440)	112	+	0	0
immune response-activating cell surface receptor signaling pathway (GO:0002429)	97	+	0	0
immunoglobulin production (GO:0002377)	110	+	0	0
activation of immune response (GO:0002253)	111	+	0	0
adaptive immune response (GO:0002250)	327	+	0	0
detection of stimulus (GO:0051606)	463	-	0	0
detection of chemical stimulus involved in sensory perception of smell (GO:0050911)	369	-	0	0
detection of chemical stimulus involved in sensory perception (GO:0050907)	404	-	0	0
detection of stimulus involved in sensory perception (GO:0050906)	421	-	0	0
nervous system process (GO:0050877)	658	-	0	0
positive regulation of B cell activation (GO:0050871)	85	+	0	0
regulation of B cell activation (GO:0050864)	95	+	0	0
B cell receptor signaling pathway (GO:0050853)	73	+	0	0
antigen receptor-mediated signaling pathway (GO:0050851)	79	+	0	0
plasma membrane invagination (GO:0099024)	78	+	0	0
detection of chemical stimulus (GO:0009593)	415	-	0	0
immunoglobulin mediated immune response (GO:0016064)	91	+	0	0
B cell mediated immunity (GO:0019724)	91	+	0	0
gene expression (GO:0010467)	522	+	0	0
sensory perception of smell (GO:0007608)	376	-	0	0
sensory perception of chemical stimulus (GO:0007606)	427	-	0	0
sensory perception (GO:0007600)	551	-	0	0
immune response-regulating cell surface receptor signaling pathway (GO:0002768)	105	+	0	0
immune response-regulating signaling pathway (GO:0002764)	124	+	0	0
immune response-activating signal transduction (GO:0002757)	97	+	0	0
membrane invagination (GO:0010324)	80	+	0	0
cell recognition (GO:0008037)	95	+	1.11e-16	3.48e-14
lymphocyte mediated immunity (GO:0002449)	105	+	1.11e-16	3.58e-14
positive regulation of leukocyte activation (GO:0002696)	156	+	3.33e-16	1.01e-13
adaptive immune response based on somatic recombination of immune receptors built from immunoglobulin superfamily domains (GO:0002460)	99	+	7.77e-16	2.3e-13
positive regulation of lymphocyte activation (GO:0051251)	142	+	8.88e-16	2.49e-13
positive regulation of cell activation (GO:0050867)	163	+	8.88e-16	2.55e-13
leukocyte mediated immunity (GO:0002443)	118	+	1.44e-15	3.94e-13
immune response (GO:0006955)	626	+	2.44e-15	6.5e-13
macromolecule metabolic process (GO:0043170)	1249	+	4e-15	1.04e-12
G protein-coupled receptor signaling pathway (GO:0007186)	732	-	4.11e-15	1.04e-12
positive regulation of immune response (GO:0050778)	168	+	5.55e-15	1.37e-12
membrane organization (GO:0061024)	199	+	2.44e-14	5.91e-12
endocytosis (GO:0006897)	134	+	1.28e-13	3.02e-11
system process (GO:0003008)	814	-	1.77e-13	4.1e-11
immune system process (GO:0002376)	785	+	1.43e-12	3.24e-10
regulation of immune response (GO:0050776)	237	+	2.18e-12	4.84e-10
vesicle-mediated transport (GO:0016192)	290	+	2.58e-12	5.6e-10
metabolic process (GO:0008152)	1729	+	9.93e-12	2.11e-09
organic substance metabolic process (GO:0071704)	1623	+	1.43e-11	2.99e-09
regulation of lymphocyte activation (GO:0051249)	189	+	2.54e-11	5.19e-09
regulation of leukocyte activation (GO:0002694)	211	+	3.39e-11	6.8e-09
cellular nitrogen compound metabolic process (GO:0034641)	681	+	7.36e-11	1.45e-08
regulation of cell activation (GO:0050865)	222	+	8.27e-11	1.6e-08
immune effector process (GO:0002252)	167	+	2.75e-10	5.23e-08
positive regulation of immune system process (GO:0002684)	269	+	2.92e-10	5.45e-08
cellular macromolecule metabolic process (GO:0044260)	489	+	2.65e-09	4.86e-07
response to chemical (GO:0042221)	1266	-	3.55e-09	6.4e-07
nucleic acid metabolic process (GO:0090304)	428	+	4.17e-09	7.4e-07
cellular metabolic process (GO:0044237)	1301	+	4.83e-09	8.43e-07
nitrogen compound metabolic process (GO:0006807)	1318	+	7.57e-09	1.3e-06
cellular component organization or biogenesis (GO:0071840)	1207	+	7.68e-09	1.3e-06
nucleosome organization (GO:0034728)	54	+	1.45e-08	2.42e-06
protein-containing complex assembly (GO:0065003)	298	+	1.82e-08	2.94e-06
nucleobase-containing compound metabolic process (GO:0006139)	530	+	1.81e-08	2.96e-06
multicellular organismal process (GO:0032501)	1909	-	1.9e-08	3.02e-06
heterocycle metabolic process (GO:0046483)	562	+	1.98e-08	3.11e-06
protein-containing complex organization (GO:0043933)	325	+	2.43e-08	3.75e-06
nucleosome assembly (GO:0006334)	50	+	4.46e-08	6.77e-06
peptide biosynthetic process (GO:0043043)	82	+	5.42e-08	8.12e-06
positive regulation of response to stimulus (GO:0048584)	529	+	6.25e-08	9.24e-06
regulation of immune system process (GO:0002682)	393	+	6.82e-08	9.94e-06
cellular component organization (GO:0016043)	1161	+	9.8e-08	1.41e-05
cellular aromatic compound metabolic process (GO:0006725)	575	+	9.95e-08	1.41e-05
translation (GO:0006412)	78	+	1.04e-07	1.46e-05
protein-DNA complex subunit organization (GO:0071824)	78	+	1.26e-07	1.74e-05
RNA metabolic process (GO:0016070)	316	+	2.1e-07	2.87e-05
organic cyclic compound metabolic process (GO:1901360)	628	+	3.36e-07	4.52e-05
protein-DNA complex assembly (GO:0065004)	74	+	3.71e-07	4.94e-05
organonitrogen compound biosynthetic process (GO:1901566)	273	+	4.93e-07	6.47e-05
primary metabolic process (GO:0044238)	1447	+	5.18e-07	6.72e-05
cellular component biogenesis (GO:0044085)	562	+	5.61e-07	7.2e-05
cellular nitrogen compound biosynthetic process (GO:0044271)	319	+	5.89e-07	7.46e-05
amide biosynthetic process (GO:0043604)	109	+	6.62e-07	8.28e-05
chromosome organization (GO:0051276)	77	+	7.86e-07	9.72e-05
mRNA metabolic process (GO:0016071)	105	+	8.36e-07	0.000102
organelle organization (GO:0006996)	578	+	1.08e-06	0.00013
mitochondrial gene expression (GO:0140053)	42	+	1.18e-06	0.000142
RNA splicing, via transesterification reactions (GO:0000375)	38	+	1.22e-06	0.000145
RNA splicing, via transesterification reactions with bulged adenosine as nucleophile (GO:0000377)	37	+	1.88e-06	0.000218
defense response to bacterium (GO:0042742)	180	+	1.91e-06	0.000218
mRNA splicing, via spliceosome (GO:0000398)	37	+	1.88e-06	0.00022
RNA processing (GO:0006396)	155	+	1.97e-06	0.000223
chromatin remodeling (GO:0006338)	76	+	2.57e-06	0.000288
RNA splicing (GO:0008380)	55	+	3.15e-06	0.000349
ribonucleoprotein complex biogenesis (GO:0022613)	88	+	3.24e-06	0.000355
cellular biosynthetic process (GO:0044249)	493	+	3.44e-06	0.000374
biosynthetic process (GO:0009058)	525	+	3.5e-06	0.000376
organic substance biosynthetic process (GO:1901576)	515	+	3.9e-06	0.000411
macromolecule biosynthetic process (GO:0009059)	311	+	3.9e-06	0.000415
innate immune response (GO:0045087)	301	+	4.46e-06	0.000465
cellular macromolecule biosynthetic process (GO:0034645)	169	+	4.56e-06	0.000471
regulation of DNA metabolic process (GO:0051052)	97	+	6.99e-06	0.000715
peptide metabolic process (GO:0006518)	101	+	9.33e-06	0.000946
mitochondrial translation (GO:0032543)	36	+	1.06e-05	0.00106
response to bacterium (GO:0009617)	286	+	1.08e-05	0.00107
humoral immune response (GO:0006959)	173	+	1.67e-05	0.00165
defense response (GO:0006952)	488	+	2.25e-05	0.00219
cellular component assembly (GO:0022607)	512	+	3.08e-05	0.00298
response to stress (GO:0006950)	893	+	3.89e-05	0.00373
organonitrogen compound metabolic process (GO:1901564)	997	+	6.12e-05	0.00582
cellular amide metabolic process (GO:0043603)	159	+	6.43e-05	0.00595
positive regulation of tumor necrosis factor superfamily cytokine production (GO:1903557)	28	+	6.4e-05	0.00597
positive regulation of tumor necrosis factor production (GO:0032760)	28	+	6.4e-05	0.00602
biological process involved in interspecies interaction between organisms (GO:0044419)	499	+	8.22e-05	0.00754
peptidyl-amino acid modification (GO:0018193)	136	+	9.22e-05	0.00839
defense response to other organism (GO:0098542)	378	+	0.00011	0.00991
positive regulation of biological process (GO:0048518)	1482	+	0.000127	0.0114
chromatin organization (GO:0006325)	116	+	0.000131	0.0116
response to biotic stimulus (GO:0009607)	480	+	0.000132	0.0116
protein localization to organelle (GO:0033365)	128	+	0.000171	0.015
protein metabolic process (GO:0019538)	768	+	0.000173	0.015
intermediate filament organization (GO:0045109)	30	-	0.000181	0.0155
ncRNA metabolic process (GO:0034660)	100	+	0.000189	0.0161
intermediate filament-based process (GO:0045103)	33	-	0.000194	0.0163
intermediate filament cytoskeleton organization (GO:0045104)	33	-	0.000194	0.0164
positive regulation of cellular process (GO:0048522)	1319	+	0.0002	0.0166
ribosome biogenesis (GO:0042254)	68	+	0.000211	0.0174
oxygen transport (GO:0015671)	8	-	0.00024	0.0197
regulation of response to biotic stimulus (GO:0002831)	87	+	0.000256	0.0205
positive regulation of response to biotic stimulus (GO:0002833)	53	+	0.000256	0.0206
mRNA processing (GO:0006397)	76	+	0.000255	0.0207
cell cycle (GO:0007049)	223	+	0.000267	0.0212
response to other organism (GO:0051707)	468	+	0.000307	0.0242
DNA metabolic process (GO:0006259)	140	+	0.000348	0.0271
cell division (GO:0051301)	80	+	0.000347	0.0272
response to external biotic stimulus (GO:0043207)	470	+	0.000377	0.0289
epithelium development (GO:0060429)	274	-	0.000376	0.029
chromosome segregation (GO:0007059)	56	+	0.00047	0.0358
cell surface receptor signaling pathway (GO:0007166)	623	+	0.000522	0.0394
olefinic compound metabolic process (GO:0120254)	31	-	0.000657	0.0492
cytoplasmic translation (GO:0002181)	17	+	0.000663	0.0494

## Sheet: Sup 3 - blood_GO_cellular_compo
GO cellular component complete	number	overUnder	pvalue	fdr
immunoglobulin complex (GO:0019814)	152	+	0	0
protein-containing complex (GO:0032991)	1388	+	0	0
immunoglobulin complex, circulating (GO:0042571)	72	+	0	0
external side of plasma membrane (GO:0009897)	168	+	1.33e-15	4.37e-13
side of membrane (GO:0098552)	217	+	3e-15	7.87e-13
membrane-enclosed lumen (GO:0031974)	1072	+	4.74e-13	7.78e-11
intracellular organelle lumen (GO:0070013)	1072	+	4.74e-13	8.89e-11
organelle lumen (GO:0043233)	1072	+	4.74e-13	1.04e-10
nuclear lumen (GO:0031981)	814	+	1.53e-12	2.24e-10
nucleoplasm (GO:0005654)	748	+	2.61e-12	3.43e-10
ribonucleoprotein complex (GO:1990904)	146	+	2.91e-11	3.48e-09
nucleosome (GO:0000786)	57	+	2.8e-09	3.06e-07
nucleolus (GO:0005730)	177	+	4.15e-09	3.9e-07
DNA packaging complex (GO:0044815)	61	+	3.9e-09	3.94e-07
mitochondrion (GO:0005739)	364	+	7.77e-09	6.8e-07
organelle envelope (GO:0031967)	261	+	9.53e-09	7.36e-07
envelope (GO:0031975)	261	+	9.53e-09	7.82e-07
mitochondrial envelope (GO:0005740)	189	+	1.18e-08	8.59e-07
organelle membrane (GO:0031090)	736	+	3.9e-08	2.7e-06
protein-DNA complex (GO:0032993)	76	+	7.26e-08	4.76e-06
mitochondrial membrane (GO:0031966)	175	+	2.17e-07	1.36e-05
cell surface (GO:0009986)	299	+	2.39e-07	1.43e-05
intracellular membrane-bounded organelle (GO:0043231)	2687	+	2.58e-07	1.47e-05
catalytic complex (GO:1902494)	317	+	3.22e-07	1.76e-05
mitochondrial matrix (GO:0005759)	112	+	9.6e-07	5.04e-05
ribosomal subunit (GO:0044391)	51	+	1.29e-06	6.5e-05
mitochondrial protein-containing complex (GO:0098798)	95	+	1.4e-06	6.81e-05
organelle inner membrane (GO:0019866)	141	+	1.66e-06	7.52e-05
ribosome (GO:0005840)	59	+	1.65e-06	7.75e-05
intermediate filament (GO:0005882)	128	-	1.87e-06	8.18e-05
intermediate filament cytoskeleton (GO:0045111)	131	-	2.46e-06	0.000104
nuclear protein-containing complex (GO:0140513)	217	+	2.78e-06	0.000114
spliceosomal complex (GO:0005681)	29	+	3.38e-06	0.000135
membrane-bounded organelle (GO:0043227)	2949	+	3.65e-06	0.000141
chromosomal region (GO:0098687)	60	+	4.79e-06	0.000175
nucleus (GO:0005634)	1681	+	4.72e-06	0.000177
mitochondrial inner membrane (GO:0005743)	133	+	7.29e-06	0.000259
mitochondrial ribosome (GO:0005761)	33	+	8.48e-06	0.000285
organellar ribosome (GO:0000313)	33	+	8.48e-06	0.000293
intrinsic component of membrane (GO:0031224)	1895	-	1.19e-05	0.000392
chromosome, centromeric region (GO:0000775)	38	+	2.46e-05	0.000789
intracellular organelle (GO:0043229)	2944	+	4.01e-05	0.00125
integral component of membrane (GO:0016021)	1847	-	4.21e-05	0.00128
nuclear body (GO:0016604)	115	+	5.08e-05	0.00152
large ribosomal subunit (GO:0015934)	30	+	5.99e-05	0.00175
endoplasmic reticulum protein-containing complex (GO:0140534)	23	+	7.61e-05	0.00217
U2-type spliceosomal complex (GO:0005684)	17	+	0.000101	0.00282
organelle (GO:0043226)	3172	+	0.000147	0.00401
bounding membrane of organelle (GO:0098588)	384	+	0.000165	0.00442
vesicle membrane (GO:0012506)	209	+	0.000269	0.00707
keratin filament (GO:0045095)	74	-	0.000274	0.00707
transferase complex (GO:1990234)	171	+	0.000294	0.00742
cytoplasmic vesicle membrane (GO:0030659)	208	+	0.000371	0.00901
extracellular space (GO:0005615)	986	+	0.000365	0.00904
blood microparticle (GO:0072562)	55	+	0.00045	0.0107
nuclear speck (GO:0016607)	64	+	0.000492	0.0111
mitochondrial large ribosomal subunit (GO:0005762)	22	+	0.000489	0.0113
organellar large ribosomal subunit (GO:0000315)	22	+	0.000489	0.0115
kinetochore (GO:0000776)	25	+	0.000521	0.0116
non-membrane-bounded organelle (GO:0043228)	1136	+	0.000555	0.012
intracellular non-membrane-bounded organelle (GO:0043232)	1136	+	0.000555	0.0122
phagocytic vesicle membrane (GO:0030670)	18	+	0.000636	0.0135
hemoglobin complex (GO:0005833)	7	-	0.00089	0.0182
mitochondrial intermembrane space (GO:0005758)	26	+	0.000879	0.0183
supramolecular polymer (GO:0099081)	256	-	0.000912	0.0184
supramolecular fiber (GO:0099512)	255	-	0.00106	0.021
IgG immunoglobulin complex (GO:0071735)	5	+	0.00107	0.0211
9+2 motile cilium (GO:0097729)	35	-	0.00114	0.0219
chromosome (GO:0005694)	495	+	0.0013	0.0247
catalytic step 2 spliceosome (GO:0071013)	11	+	0.00147	0.0277
haptoglobin-hemoglobin complex (GO:0031838)	8	-	0.00159	0.029
organelle envelope lumen (GO:0031970)	27	+	0.00158	0.0292
vesicle (GO:0031982)	814	+	0.00179	0.0318
sperm flagellum (GO:0036126)	34	-	0.00178	0.032
intracellular protein-containing complex (GO:0140535)	156	+	0.00229	0.04
precatalytic spliceosome (GO:0071011)	10	+	0.00251	0.0434

## Sheet: Sup 4 - nasal_GO_biological_pro
GO biological process complete	number	overUnder	pvalue	fdr
immune response (GO:0006955)	356	+	3.53e-13	3.66e-09
immune system process (GO:0002376)	504	+	1.62e-11	8.38e-08
regulation of immune system process (GO:0002682)	313	+	1.34e-10	4.64e-07
biological process involved in interspecies interaction between organisms (GO:0044419)	346	+	3.17e-10	5.48e-07
response to biotic stimulus (GO:0009607)	328	+	2.81e-10	5.81e-07
defense response (GO:0006952)	349	+	2.35e-10	6.1e-07
response to external biotic stimulus (GO:0043207)	320	+	1.11e-09	1.28e-06
positive regulation of immune system process (GO:0002684)	199	+	1.05e-09	1.37e-06
response to stress (GO:0006950)	726	+	1.04e-09	1.54e-06
response to other organism (GO:0051707)	318	+	1.93e-09	1.99e-06
defense response to other organism (GO:0098542)	251	+	1.54e-08	1.45e-05
innate immune response (GO:0045087)	188	+	4.68e-08	4.04e-05
lymphocyte mediated immunity (GO:0002449)	44	+	2.01e-07	0.00016
leukocyte mediated immunity (GO:0002443)	56	+	5.24e-07	0.000388
detection of chemical stimulus involved in sensory perception of smell (GO:0050911)	163	-	6.95e-07	0.00048
regulation of immune response (GO:0050776)	167	+	7.51e-07	0.000486
adaptive immune response (GO:0002250)	102	+	1.26e-06	0.000724
sensory perception of smell (GO:0007608)	169	-	1.2e-06	0.000732
regulation of leukocyte migration (GO:0002685)	66	+	1.6e-06	0.00087
cell killing (GO:0001906)	40	+	2.34e-06	0.00121
immune effector process (GO:0002252)	90	+	3.5e-06	0.00151
cellular response to biotic stimulus (GO:0071216)	58	+	3.74e-06	0.00155
inflammatory response (GO:0006954)	144	+	3.49e-06	0.00157
mononuclear cell migration (GO:0071674)	40	+	3.28e-06	0.00162
regulation of cytokine production (GO:0001817)	154	+	3.44e-06	0.00162
adaptive immune response based on somatic recombination of immune receptors built from immunoglobulin superfamily domains (GO:0002460)	40	+	4.8e-06	0.00191
sensory perception (GO:0007600)	295	-	6.49e-06	0.00249
positive regulation of cytokine production (GO:0001819)	104	+	7.8e-06	0.00289
cellular response to lipopolysaccharide (GO:0071222)	50	+	1.15e-05	0.00374
cellular response to molecule of bacterial origin (GO:0071219)	53	+	1.09e-05	0.00375
positive regulation of leukocyte migration (GO:0002687)	43	+	1.2e-05	0.00375
response to organic substance (GO:0010033)	593	+	1.14e-05	0.00379
humoral immune response (GO:0006959)	82	+	1.08e-05	0.00387
response to external stimulus (GO:0009605)	540	+	1.52e-05	0.0045
detection of chemical stimulus involved in sensory perception (GO:0050907)	177	-	1.51e-05	0.00459
cellular response to cytokine stimulus (GO:0071345)	157	+	1.86e-05	0.00536
response to cytokine (GO:0034097)	168	+	2.12e-05	0.00579
response to bacterium (GO:0009617)	174	+	2.11e-05	0.00592
sensory perception of chemical stimulus (GO:0007606)	192	-	2.85e-05	0.00756
positive regulation of response to stimulus (GO:0048584)	430	+	2.93e-05	0.0076
B cell mediated immunity (GO:0019724)	32	+	3.1e-05	0.00765
detection of stimulus involved in sensory perception (GO:0050906)	192	-	3.18e-05	0.00767
immunoglobulin mediated immune response (GO:0016064)	32	+	3.1e-05	0.00783
nervous system process (GO:0050877)	388	-	3.46e-05	0.00815
regulation of response to stress (GO:0080134)	258	+	3.64e-05	0.00838
lymphocyte migration (GO:0072676)	32	+	4.27e-05	0.00962
leukocyte migration (GO:0050900)	67	+	7.7e-05	0.017
positive regulation of immune response (GO:0050778)	103	+	8.25e-05	0.0174
detection of chemical stimulus (GO:0009593)	187	-	8.09e-05	0.0175
detection of stimulus (GO:0051606)	229	-	9.38e-05	0.0194
response to molecule of bacterial origin (GO:0002237)	86	+	9.98e-05	0.0199
cytokine-mediated signaling pathway (GO:0019221)	91	+	9.87e-05	0.0201
spinal cord development (GO:0021510)	33	-	0.000124	0.0242
response to chemokine (GO:1990868)	47	+	0.000131	0.0247
cellular response to chemokine (GO:1990869)	47	+	0.000131	0.0251
response to lipopolysaccharide (GO:0032496)	80	+	0.000141	0.0261
regulation of leukocyte chemotaxis (GO:0002688)	42	+	0.000146	0.0266
neutrophil chemotaxis (GO:0030593)	34	+	0.000174	0.0311
system process (GO:0003008)	519	-	0.000178	0.0312
chemokine-mediated signaling pathway (GO:0070098)	46	+	0.0002	0.0323
positive regulation of cellular process (GO:0048522)	1131	+	0.000197	0.0324
leukocyte mediated cytotoxicity (GO:0001909)	14	+	0.000205	0.0327
regulation of leukocyte activation (GO:0002694)	146	+	0.000196	0.0328
positive regulation of biological process (GO:0048518)	1272	+	0.000192	0.0332
positive regulation of leukocyte chemotaxis (GO:0002690)	31	+	0.000196	0.0333
integrated stress response signaling (GO:0140467)	14	+	0.000224	0.0352
regulation of cell activation (GO:0050865)	156	+	0.000277	0.0428
response to virus (GO:0009615)	69	+	0.00029	0.0436
macrophage activation (GO:0042116)	16	+	0.00029	0.0442
positive regulation of response to external stimulus (GO:0032103)	116	+	0.000308	0.0456
neutrophil migration (GO:1990266)	35	+	0.000316	0.0462
myeloid leukocyte migration (GO:0097529)	43	+	0.000339	0.0488

## Sheet: Sup 5 - nasal_GO_biological_pro
GO biological process complete	number	overUnder	pvalue	fdr
regulation of immune system process (GO:0002682)	313	+	1.45e-09	7.52e-06
positive regulation of immune system process (GO:0002684)	199	+	9.18e-10	9.51e-06
defense response (GO:0006952)	349	+	8.81e-07	0.00228
response to stress (GO:0006950)	726	+	1.38e-06	0.00238
regulation of immune response (GO:0050776)	167	+	1.18e-06	0.00245
lymphocyte mediated immunity (GO:0002449)	44	+	7.29e-07	0.00252
positive regulation of response to stimulus (GO:0048584)	430	+	3.32e-06	0.00312
biological process involved in interspecies interaction between organisms (GO:0044419)	346	+	3.03e-06	0.00313
response to biotic stimulus (GO:0009607)	328	+	2.8e-06	0.00322
immune response (GO:0006955)	356	+	2.22e-06	0.00328
adaptive immune response based on somatic recombination of immune receptors built from immunoglobulin superfamily domains (GO:0002460)	40	+	2.64e-06	0.00341
regulation of leukocyte migration (GO:0002685)	66	+	5.47e-06	0.00436
immune effector process (GO:0002252)	90	+	5.12e-06	0.00442
detection of chemical stimulus involved in sensory perception of smell (GO:0050911)	163	-	6.86e-06	0.00508
sensory perception of smell (GO:0007608)	169	-	9.09e-06	0.00523
leukocyte mediated immunity (GO:0002443)	56	+	7.78e-06	0.00537
positive regulation of cellular process (GO:0048522)	1131	+	9.01e-06	0.00549
response to external biotic stimulus (GO:0043207)	320	+	8.9e-06	0.00576
immune system process (GO:0002376)	504	+	1.16e-05	0.0063
positive regulation of immune response (GO:0050778)	103	+	1.38e-05	0.00649
response to other organism (GO:0051707)	318	+	1.27e-05	0.00657
innate immune response (GO:0045087)	188	+	1.34e-05	0.00661
detection of chemical stimulus involved in sensory perception (GO:0050907)	177	-	2.64e-05	0.0119
positive regulation of biological process (GO:0048518)	1272	+	2.87e-05	0.0124
regulation of response to stimulus (GO:0048583)	787	+	3.29e-05	0.0136
sensory perception of chemical stimulus (GO:0007606)	192	-	3.47e-05	0.0138
defense response to other organism (GO:0098542)	251	+	4.45e-05	0.0171
regulation of leukocyte activation (GO:0002694)	146	+	6.5e-05	0.024
negative regulation of macromolecule metabolic process (GO:0010605)	577	+	7.66e-05	0.0274
detection of stimulus involved in sensory perception (GO:0050906)	192	-	8.59e-05	0.0297
detection of chemical stimulus (GO:0009593)	187	-	9.91e-05	0.0331
activation of immune response (GO:0002253)	49	+	0.000103	0.0333
B cell mediated immunity (GO:0019724)	32	+	0.000115	0.0351
regulation of cell activation (GO:0050865)	156	+	0.00012	0.0356
immunoglobulin mediated immune response (GO:0016064)	32	+	0.000115	0.0362
regulation of protein metabolic process (GO:0051246)	468	+	0.000156	0.0449
positive regulation of leukocyte activation (GO:0002696)	96	+	0.000166	0.0466

## Sheet: Sup 6 - nasal_GO_cellular_compo
GO cellular component complete	number	overUnder	pvalue	fdr
lytic vacuole (GO:0000323)	126	+	2.95e-05	0.0377
lysosome (GO:0005764)	126	+	2.95e-05	0.0189
vacuole (GO:0005773)	139	+	6.3e-05	0.0268
external side of plasma membrane (GO:0009897)	94	+	7.18e-05	0.0229
extracellular space (GO:0005615)	725	+	9.22e-05	0.0236
cytoplasmic vesicle lumen (GO:0060205)	63	+	0.000114	0.0242
vesicle lumen (GO:0031983)	63	+	0.000114	0.0207
secretory granule lumen (GO:0034774)	62	+	0.000239	0.0382
vesicle (GO:0031982)	720	+	0.000306	0.0434
respiratory chain complex (GO:0098803)	30	+	0.000342	0.0437

## Sheet: Sup 7 - nasal_GO_cellular_compo
GO cellular component complete	number	overUnder	pvalue	fdr
external side of plasma membrane (GO:0009897)	94	+	3.26e-06	0.00417
cell surface (GO:0009986)	217	+	8.44e-06	0.00539

## Sheet: Sup 8 - nasal_GO_molecular_func
GO molecular function complete	number	overUnder	pvalue	fdr
olfactory receptor activity (GO:0004984)	163	-	6.54e-06	0.0158
G protein-coupled receptor activity (GO:0004930)	348	-	2.8e-05	0.0338
antigen binding (GO:0003823)	31	+	5.15e-05	0.0414

## Sheet: Sup 9 - nasal_GO_mollecular_fun
GO molecular function complete	number	overUnder	pvalue	fdr
olfactory receptor activity (GO:0004984)	163	-	7.27e-07	0.00175
cytokine receptor binding (GO:0005126)	85	+	3.39e-05	0.0409
G protein-coupled receptor activity (GO:0004930)	348	-	4.55e-05	0.0366
